# Supplementary material for: MicroPredict: predicting species-level taxonomic abundance of whole-shotgun metagenomic data using only 16S amplicon sequencing data
Source: Genes Genomics. 2024 May 3;46(6):701–12. doi: 10.1007/s13258-024-01514-w (PMC11102407; doi:10.1007/s13258-024-01514-w)
Supplement: Supplementary file 1 — Supplementary Material 1 [file 13258_2024_1514_MOESM1_ESM.xlsx]

## Sheet: S1
Supplementary Table S1: Summary of the number of genus-level for each platform in three cohorts
Dataset	Both platforms	WGS only	16S sequencing only	Sum
RESONANCE cohort	121	58	274	453
Urban & Rural (URC) cohort	54	49	51	103
Crohn Disease (CD) cohort	47	23	30	100

## Sheet: S2
Supplementary Table S2: Evaluation performances of AE, CNN-AE, MicroPredict with varying parameters on test datasets for RESONANCE Cohort by Pearson correlation
Parameters (Layers and CNN-1D Filters) / Methods	1 layer			2 layers	3 layers
	64	128	256	(128,64)	(256,128,64)
AE	0.511			0.504	0.51
CNN-AE	0.582	0.509	0.516	0.504	0.513
MicroPredict	0.665

## Sheet: S3
Supplementary Table S2: Evaluation performances on train and test datasets for each cohort and module (imputation module and update module) measured by Pearson correlation
Training accuracy	RESONANCE Cohort		URC Cohort		Multi-Cohort
	update module	imputation module	update module	imputation module	update module	imputation module
LR	0.401	0.029	0.113	0.075	0.401	0.064
AE	0.505	0.486	0.35	0.48	0.49	0.455
CNN-AE	0.602	0.604	0.362	0.489	0.623	0.59
MicroPredict	0.69	0.648	0.491	0.678	0.661	0.639
Test Accuracy	RESONANCE Cohort		URC Cohort		Multi-Cohort
	update module	imputation module	update module	imputation module	update module	imputation module
LR	0.394	0.054	0.268	0.036	0.401	0.054
AE	0.521	0.507	0.435	0.548	0.46	0.439
CNN-AE	0.576	0.584	0.449	0.556	0.583	0.565
MicroPredict	0.692	0.656	0.543	0.657	0.657	0.634

## Sheet: S4
Supplementary Table S3: Evaluation performances on train and test datasets for each cohort and module (imputation module and update module) measured by RMSE
Training accuracy	RESONANCE Cohort		URC Cohort		Multi-Cohort
	update module	imputation module	update module	imputation module	update module	imputation module
LR	1.801	1.851	1.238	1.087	1.753	1.753
AE	1.911	1.797	1.18	0.976	1.839	1.653
CNN-AE	1.8	1.687	1.171	0.971	1.724	1.546
MicroPredict	1.423	1.413	1.089	0.802	1.43	1.318
Test Accuracy	RESONANCE Cohort		URC Cohort		Multi-Cohort
	update module	imputation module	update module	imputation module	update module	imputation module
LR	1.817	1.852	1.281	1.087	1.754	1.721
AE	1.926	1.8	1.21	0.935	1.843	1.643
CNN-AE	1.82	1.694	1.203	0.932	1.738	1.543
MicroPredict	1.428	1.4	1.124	0.818	1.436	1.332

## Sheet: S5
Supplementary Table S4: The intersection species information from each model's species and CD cohort species for RESONANCE, URC cohorts, and multi-cohort model
Intersection Species	RESONANCE Cohort		URC Cohort		Multi-Cohort
	update module (23)	imputation module (99)	update module (13)	imputation module (95)	update module (23)	imputation module (112)
CD cohort	'Alistipes_finegoldii'	'Actinomyces_odontolyticus'	'Alistipes_finegoldii'	'Absiella_dolichum'	'Alistipes_finegoldii'	'Absiella_dolichum'
	'Alistipes_indistinctus'	'Actinomyces_turicensis'	'Alistipes_indistinctus'	'Actinomyces_odontolyticus'	'Alistipes_indistinctus'	'Actinomyces_odontolyticus'
	'Alistipes_inops'	'Adlercreutzia_equolifaciens'	'Alistipes_inops'	'Adlercreutzia_equolifaciens'	'Alistipes_inops'	'Actinomyces_turicensis'
	'Alistipes_shahii'	'Agathobaculum_butyriciproducens'	'Alistipes_shahii'	'Agathobaculum_butyriciproducens'	'Alistipes_shahii'	'Adlercreutzia_equolifaciens'
	'Bacteroides_clarus'	'Aggregatibacter_segnis'	'Bacteroides_clarus'	'Alistipes_onderdonkii'	'Bacteroides_clarus'	'Agathobaculum_butyriciproducens'
	'Bacteroides_finegoldii'	'Alistipes_onderdonkii'	'Bacteroides_massiliensis'	'Alistipes_putredinis'	'Bacteroides_finegoldii'	'Aggregatibacter_segnis'
	'Bacteroides_massiliensis'	'Alistipes_putredinis'	'Bacteroides_stercoris'	'Anaerostipes_hadrus'	'Bacteroides_massiliensis'	'Alistipes_onderdonkii'
	'Bacteroides_stercoris'	'Anaerostipes_hadrus'	'Bifidobacterium_bifidum'	'Anaerotruncus_colihominis'	'Bacteroides_stercoris'	'Alistipes_putredinis'
	'Bacteroides_vulgatus'	'Anaerotruncus_colihominis'	'Eubacterium_ramulus'	'Asaccharobacter_celatus'	'Bacteroides_vulgatus'	'Anaerostipes_hadrus'
	'Bifidobacterium_bifidum'	'Asaccharobacter_celatus'	'Lactobacillus_mucosae'	'Bacteroides_cellulosilyticus'	'Bifidobacterium_bifidum'	'Anaerotruncus_colihominis'
	'Blautia_hydrogenotrophica'	'Bacteroides_cellulosilyticus'	'Odoribacter_splanchnicus'	'Bacteroides_thetaiotaomicron'	'Blautia_hydrogenotrophica'	'Asaccharobacter_celatus'
	'Campylobacter_hominis'	'Bacteroides_faecis_CAG_32'	'Parabacteroides_johnsonii'	'Bacteroides_uniformis'	'Campylobacter_hominis'	'Bacteroides_cellulosilyticus'
	'Coprobacter_secundus'	'Bacteroides_thetaiotaomicron'	'Parabacteroides_merdae'	'Bacteroides_xylanisolvens'	'Coprobacter_secundus'	'Bacteroides_faecis_CAG_32'
	'Eubacterium_ramulus'	'Bacteroides_uniformis'		'Barnesiella_intestinihominis'	'Eubacterium_ramulus'	'Bacteroides_thetaiotaomicron'
	'Lactobacillus_mucosae'	'Bacteroides_xylanisolvens'		'Bifidobacterium_adolescentis'	'Lactobacillus_mucosae'	'Bacteroides_uniformis'
	'Odoribacter_splanchnicus'	'Barnesiella_intestinihominis'		'Bilophila_wadsworthia'	'Odoribacter_splanchnicus'	'Bacteroides_xylanisolvens'
	'Parabacteroides_johnsonii'	'Bifidobacterium_adolescentis'		'Blautia_obeum'	'Parabacteroides_johnsonii'	'Barnesiella_intestinihominis'
	'Parabacteroides_merdae'	'Bifidobacterium_catenulatum'		'Blautia_producta'	'Parabacteroides_merdae'	'Bifidobacterium_adolescentis'
	'Prevotella_copri'	'Bifidobacterium_kashiwanohense'		'Blautia_sp_CAG_257'	'Prevotella_copri'	'Bifidobacterium_catenulatum'
	'Prevotella_corporis'	'Bilophila_wadsworthia'		'Blautia_wexlerae'	'Prevotella_corporis'	'Bifidobacterium_kashiwanohense'
	'Prevotella_timonensis'	'Blautia_obeum'		'Butyricimonas_synergistica'	'Prevotella_timonensis'	'Bilophila_wadsworthia'
	'Pyramidobacter_piscolens'	'Blautia_producta'		'Butyricimonas_virosa'	'Pyramidobacter_piscolens'	'Blautia_obeum'
	'Streptococcus_salivarius'	'Blautia_sp_CAG_257'		'Candidatus_Stoquefichus_sp_KLE1796'	'Streptococcus_salivarius'	'Blautia_producta'
		'Blautia_wexlerae'		'Clostridium_aldenense'		'Blautia_sp_CAG_257'
		'Butyricimonas_synergistica'		'Clostridium_asparagiforme'		'Blautia_wexlerae'
		'Butyricimonas_virosa'		'Clostridium_bolteae'		'Butyricimonas_synergistica'
		'Candidatus_Stoquefichus_sp_KLE1796'		'Clostridium_citroniae'		'Butyricimonas_virosa'
		'Clostridium_aldenense'		'Clostridium_clostridioforme'		'Candidatus_Stoquefichus_sp_KLE1796'
		'Clostridium_asparagiforme'		'Clostridium_innocuum'		'Clostridium_aldenense'
		'Clostridium_bolteae'		'Clostridium_lavalense'		'Clostridium_asparagiforme'
		'Clostridium_citroniae'		'Clostridium_perfringens'		'Clostridium_bolteae'
		'Clostridium_clostridioforme'		'Clostridium_sp_CAG_58'		'Clostridium_citroniae'
		'Clostridium_innocuum'		'Clostridium_sp_chh4_2'		'Clostridium_clostridioforme'
		'Clostridium_lavalense'		'Clostridium_symbiosum'		'Clostridium_innocuum'
		'Clostridium_scindens'		'Collinsella_aerofaciens'		'Clostridium_lavalense'
		'Clostridium_sp_CAG_58'		'Collinsella_intestinalis'		'Clostridium_perfringens'
		'Clostridium_symbiosum'		'Collinsella_stercoris'		'Clostridium_scindens'
		'Collinsella_aerofaciens'		'Coprobacter_fastidiosus'		'Clostridium_sp_CAG_58'
		'Collinsella_intestinalis'		'Coprococcus_catus'		'Clostridium_sp_chh4_2'
		'Coprobacter_fastidiosus'		'Coprococcus_comes'		'Clostridium_symbiosum'
		'Coprococcus_catus'		'Dorea_formicigenerans'		'Collinsella_aerofaciens'
		'Coprococcus_comes'		'Dorea_longicatena'		'Collinsella_intestinalis'
		'Dorea_longicatena'		'Eggerthella_lenta'		'Collinsella_stercoris'
		'Eggerthella_lenta'		'Eisenbergiella_massiliensis'		'Coprobacter_fastidiosus'
		'Eisenbergiella_massiliensis'		'Enorma_massiliensis'		'Coprococcus_catus'
		'Eisenbergiella_tayi'		'Erysipelatoclostridium_ramosum'		'Coprococcus_comes'
		'Enorma_massiliensis'		'Escherichia_coli'		'Dorea_formicigenerans'
		'Erysipelatoclostridium_ramosum'		'Eubacterium_dolichum_CAG_375'		'Dorea_longicatena'
		'Escherichia_coli'		'Eubacterium_eligens'		'Eggerthella_lenta'
		'Eubacterium_dolichum_CAG_375'		'Eubacterium_hallii'		'Eisenbergiella_massiliensis'
		'Eubacterium_eligens'		'Eubacterium_sp_CAG_38'		'Eisenbergiella_tayi'
		'Eubacterium_hallii'		'Eubacterium_ventriosum'		'Enorma_massiliensis'
		'Eubacterium_sp_CAG_38'		'Faecalibacterium_prausnitzii'		'Erysipelatoclostridium_ramosum'
		'Eubacterium_ventriosum'		'Flavonifractor_plautii'		'Escherichia_coli'
		'Faecalibacterium_prausnitzii'		'Fusicatenibacter_saccharivorans'		'Eubacterium_dolichum_CAG_375'
		'Fusicatenibacter_saccharivorans'		'Gemmiger_formicilis'		'Eubacterium_eligens'
		'Fusobacterium_nucleatum'		'Gordonibacter_pamelaeae'		'Eubacterium_hallii'
		'Gemmiger_formicilis'		'Haemophilus_parainfluenzae'		'Eubacterium_sp_CAG_38'
		'Haemophilus_parainfluenzae'		'Haemophilus_sp_HMSC71H05'		'Eubacterium_ventriosum'
		'Haemophilus_sp_HMSC71H05'		'Holdemanella_biformis'		'Faecalibacterium_prausnitzii'
		'Holdemanella_biformis'		'Holdemania_filiformis'		'Flavonifractor_plautii'
		'Hungatella_hathewayi'		'Hungatella_hathewayi'		'Fusicatenibacter_saccharivorans'
		'Intestinibacter_bartlettii'		'Intestinibacter_bartlettii'		'Fusobacterium_nucleatum'
		'Klebsiella_pneumoniae'		'Klebsiella_pneumoniae'		'Gemmiger_formicilis'
		'Klebsiella_quasipneumoniae'		'Klebsiella_quasipneumoniae'		'Gordonibacter_pamelaeae'
		'Klebsiella_variicola'		'Klebsiella_variicola'		'Haemophilus_parainfluenzae'
		'Lachnoclostridium_sp_An138'		'Lachnospira_pectinoschiza'		'Haemophilus_sp_HMSC71H05'
		'Lachnospira_pectinoschiza'		'Megamonas_funiformis'		'Holdemanella_biformis'
		'Megamonas_funiformis'		'Megamonas_hypermegale'		'Holdemania_filiformis'
		'Megamonas_hypermegale'		'Morganella_morganii'		'Hungatella_hathewayi'
		'Megasphaera_sp_DISK_18'		'Oscillibacter_sp_57_20'		'Intestinibacter_bartlettii'
		'Morganella_morganii'		'Oscillibacter_sp_CAG_241'		'Klebsiella_pneumoniae'
		'Oscillibacter_sp_57_20'		'Parabacteroides_distasonis'		'Klebsiella_quasipneumoniae'
		'Oscillibacter_sp_CAG_241'		'Parasutterella_excrementihominis'		'Klebsiella_variicola'
		'Parabacteroides_distasonis'		'Phascolarctobacterium_faecium'		'Lachnoclostridium_sp_An138'
		'Phascolarctobacterium_faecium'		'Roseburia_faecis'		'Lachnospira_pectinoschiza'
		'Porphyromonas_sp_HMSC065F10'		'Roseburia_hominis'		'Megamonas_funiformis'
		'Pseudoflavonifractor_capillosus'		'Roseburia_intestinalis'		'Megamonas_hypermegale'
		'Pyramidobacter_sp_C12_8'		'Roseburia_inulinivorans'		'Megasphaera_sp_DISK_18'
		'Roseburia_faecis'		'Roseburia_sp_CAG_471'		'Morganella_morganii'
		'Roseburia_hominis'		'Ruminococcus_bromii'		'Oscillibacter_sp_57_20'
		'Roseburia_inulinivorans'		'Ruminococcus_gnavus'		'Oscillibacter_sp_CAG_241'
		'Roseburia_sp_CAG_471'		'Ruminococcus_lactaris'		'Parabacteroides_distasonis'
		'Rothia_mucilaginosa'		'Ruminococcus_torques'		'Parasutterella_excrementihominis'
		'Ruminococcus_bromii'		'Ruthenibacterium_lactatiformans'		'Phascolarctobacterium_faecium'
		'Ruminococcus_gnavus'		'Sellimonas_intestinalis'		'Porphyromonas_sp_HMSC065F10'
		'Ruminococcus_torques'		'Streptococcus_mitis'		'Pseudoflavonifractor_capillosus'
		'Ruthenibacterium_lactatiformans'		'Streptococcus_oralis'		'Pyramidobacter_sp_C12_8'
		'Streptococcus_australis'		'Streptococcus_parasanguinis'		'Roseburia_faecis'
		'Streptococcus_infantis'		'Turicimonas_muris'		'Roseburia_hominis'
		'Streptococcus_mitis'		'Tyzzerella_nexilis'		'Roseburia_intestinalis'
		'Streptococcus_oralis'		'Veillonella_dispar'		'Roseburia_inulinivorans'
		'Streptococcus_parasanguinis'		'Veillonella_infantium'		'Roseburia_sp_CAG_471'
		'Streptococcus_sp_A12'		'Veillonella_parvula'		'Rothia_mucilaginosa'
		'Tyzzerella_nexilis'		'Veillonella_tobetsuensis'		'Ruminococcus_bromii'
		'Veillonella_dispar'				'Ruminococcus_gnavus'
		'Veillonella_infantium'				'Ruminococcus_lactaris'
		'Veillonella_parvula'				'Ruminococcus_torques'
		'Veillonella_tobetsuensis'				'Ruthenibacterium_lactatiformans'
						'Sellimonas_intestinalis'
						'Streptococcus_australis'
						'Streptococcus_infantis'
						'Streptococcus_mitis'
						'Streptococcus_oralis'
						'Streptococcus_parasanguinis'
						'Streptococcus_sp_A12'
						'Turicimonas_muris'
						'Tyzzerella_nexilis'
						'Veillonella_dispar'
						'Veillonella_infantium'
						'Veillonella_parvula'
						'Veillonella_tobetsuensis'

## Sheet: S6
Supplementary Table S5: Evaluation performance on the independent CD cohort using each trained model measured by Pearson correlation
	RESONANCE cohort trained model → CD Cohort data	URC cohort trained model → CD Cohort data	Multi-cohort trained model → CD Cohort data
LR	0.204	0.059	0.226
AE	0.306	0.291	0.307
CNN-AE	0.269	0.25	0.213
MicroPredict	0.395	0.29	0.365

## Sheet: S7
Supplementary Table S6: Evaluation performance on the independent CD cohort using each trained model measured by RMSE
	RESONANCE cohort trained model → CD Cohort data	URC cohort trained model → CD Cohort data	Multi-cohort trained model → CD Cohort data
LR	1.58	1.226	1.398
AE	1.155	1.215	1.163
CNN-AE	1.164	1.204	1.204
MicroPredict	2.556	1.275	2.045

## Sheet: S8
Supplementary Table S7: The intersection species information between two cohorts (RESONANCE and URC cohorts)
Intersection Species between two cohorts (RESONANCE cohort & URC Cohort data)
update module (31)	imputation module (190)
'Akkermansia_muciniphila'	'Actinomyces_odontolyticus'
'Alistipes_finegoldii'	'Actinomyces_sp_ICM47'
'Alistipes_indistinctus'	'Adlercreutzia_equolifaciens'
'Alistipes_inops'	'Aeromonas_caviae'
'Alistipes_shahii'	'Agathobaculum_butyriciproducens'
'Anaeroglobus_geminatus'	'Alistipes_onderdonkii'
'Anaerotignum_lactatifermentans'	'Alistipes_putredinis'
'Bacteroides_clarus'	'Allisonella_histaminiformans'
'Bacteroides_coprocola'	'Anaerobiospirillum_thomasii'
'Bacteroides_eggerthii'	'Anaerostipes_hadrus'
'Bacteroides_massiliensis'	'Anaerotruncus_colihominis'
'Bacteroides_plebeius'	'Anaerotruncus_sp_CAG_528'
'Bacteroides_sartorii'	'Asaccharobacter_celatus'
'Bacteroides_stercoris'	'Bacteroides_caccae'
'Bifidobacterium_bifidum'	'Bacteroides_cellulosilyticus'
'Coprococcus_eutactus'	'Bacteroides_dorei'
'Eubacterium_ramulus'	'Bacteroides_fragilis'
'Fusobacterium_mortiferum'	'Bacteroides_galacturonicus'
'Lactobacillus_mucosae'	'Bacteroides_intestinalis'
'Lactobacillus_ruminis'	'Bacteroides_nordii'
'Megasphaera_micronuciformis'	'Bacteroides_ovatus'
'Odoribacter_splanchnicus'	'Bacteroides_salyersiae'
'Parabacteroides_goldsteinii'	'Bacteroides_sp_CAG_462'
'Parabacteroides_johnsonii'	'Bacteroides_sp_D2'
'Parabacteroides_merdae'	'Bacteroides_thetaiotaomicron'
'Paraprevotella_xylaniphila'	'Bacteroides_uniformis'
'Prevotella_stercorea'	'Bacteroides_xylanisolvens'
'Ruminococcus_bicirculans'	'Barnesiella_intestinihominis'
'Streptococcus_mutans'	'Bifidobacterium_adolescentis'
'Streptococcus_sobrinus'	'Bifidobacterium_breve'
'Sutterella_parvirubra'	'Bifidobacterium_dentium'
	'Bifidobacterium_longum'
	'Bifidobacterium_pseudocatenulatum'
	'Bilophila_wadsworthia'
	'Blautia_obeum'
	'Blautia_producta'
	'Blautia_sp_CAG_257'
	'Blautia_wexlerae'
	'Butyribacterium_methylotrophicum'
	'Butyricimonas_synergistica'
	'Butyricimonas_virosa'
	'Butyrivibrio_sp_CAG_318'
	'Candidatus_Stoquefichus_sp_KLE1796'
	'Catenibacterium_mitsuokai'
	'Citrobacter_freundii'
	'Citrobacter_pasteurii'
	'Citrobacter_portucalensis'
	'Citrobacter_werkmanii'
	'Citrobacter_youngae'
	'Clostridium_aldenense'
	'Clostridium_asparagiforme'
	'Clostridium_bolteae'
	'Clostridium_bolteae_CAG_59'
	'Clostridium_celatum'
	'Clostridium_citroniae'
	'Clostridium_clostridioforme'
	'Clostridium_disporicum'
	'Clostridium_innocuum'
	'Clostridium_lavalense'
	'Clostridium_saccharolyticum'
	'Clostridium_sp_CAG_242'
	'Clostridium_sp_CAG_253'
	'Clostridium_sp_CAG_299'
	'Clostridium_sp_CAG_58'
	'Clostridium_symbiosum'
	'Clostridium_ventriculi'
	'Collinsella_aerofaciens'
	'Collinsella_intestinalis'
	'Collinsella_massiliensis'
	'Comamonas_kerstersii'
	'Coprobacillus_cateniformis'
	'Coprobacter_fastidiosus'
	'Coprococcus_catus'
	'Coprococcus_comes'
	'Dialister_invisus'
	'Dialister_sp_CAG_357'
	'Dialister_succinatiphilus'
	'Dielma_fastidiosa'
	'Dorea_longicatena'
	'Dorea_sp_CAG_317'
	'Eggerthella_lenta'
	'Eisenbergiella_massiliensis'
	'Enorma_massiliensis'
	'Enterobacter_bugandensis'
	'Enterobacter_cloacae_complex'
	'Enterobacter_mori'
	'Enterococcus_faecalis'
	'Enterococcus_faecium'
	'Enterococcus_gallinarum'
	'Erysipelatoclostridium_ramosum'
	'Erysipelothrix_larvae'
	'Escherichia_albertii'
	'Escherichia_coli'
	'Eubacterium_dolichum_CAG_375'
	'Eubacterium_eligens'
	'Eubacterium_hallii'
	'Eubacterium_sp_CAG_180'
	'Eubacterium_sp_CAG_251'
	'Eubacterium_sp_CAG_274'
	'Eubacterium_sp_CAG_38'
	'Eubacterium_sp_OM08_24'
	'Eubacterium_ventriosum'
	'Faecalibacterium_prausnitzii'
	'Faecalicatena_orotica'
	'Fusicatenibacter_saccharivorans'
	'Fusobacterium_ulcerans'
	'Fusobacterium_varium'
	'Gemmiger_formicilis'
	'Haemophilus_parainfluenzae'
	'Haemophilus_sp_HMSC71H05'
	'Holdemanella_biformis'
	'Hungatella_hathewayi'
	'Intestinibacter_bartlettii'
	'Klebsiella_aerogenes'
	'Klebsiella_pneumoniae'
	'Klebsiella_quasipneumoniae'
	'Klebsiella_variicola'
	'Kluyvera_ascorbata'
	'Lachnospira_pectinoschiza'
	'Lactobacillus_amylovorus'
	'Lactobacillus_gasseri'
	'Lactobacillus_oris'
	'Lactobacillus_paragasseri'
	'Lactobacillus_rogosae'
	'Lactobacillus_salivarius'
	'Lactococcus_lactis'
	'Lactococcus_petauri'
	'Leuconostoc_lactis'
	'Megamonas_funiformis'
	'Megamonas_hypermegale'
	'Megasphaera_elsdenii'
	'Methanobrevibacter_smithii'
	'Mitsuokella_multacida'
	'Mogibacterium_diversum'
	'Morganella_morganii'
	'Olsenella_scatoligenes'
	'Oscillibacter_sp_57_20'
	'Oscillibacter_sp_CAG_241'
	'Parabacteroides_distasonis'
	'Parvimonas_micra'
	'Phascolarctobacterium_faecium'
	'Phascolarctobacterium_sp_CAG_266'
	'Phascolarctobacterium_succinatutens'
	'Prevotella_sp_885'
	'Prevotella_sp_AM42_24'
	'Prevotella_sp_CAG_1185'
	'Prevotella_sp_CAG_279'
	'Prevotella_sp_CAG_5226'
	'Pseudoflavonifractor_sp_An184'
	'Romboutsia_ilealis'
	'Roseburia_faecis'
	'Roseburia_hominis'
	'Roseburia_inulinivorans'
	'Roseburia_sp_CAG_182'
	'Roseburia_sp_CAG_303'
	'Roseburia_sp_CAG_471'
	'Ruminococcus_bromii'
	'Ruminococcus_callidus'
	'Ruminococcus_gnavus'
	'Ruminococcus_obeum_CAG_39'
	'Ruminococcus_sp_CAG_330'
	'Ruminococcus_sp_CAG_403'
	'Ruminococcus_sp_CAG_488'
	'Ruminococcus_torques'
	'Ruthenibacterium_lactatiformans'
	'Slackia_isoflavoniconvertens'
	'Solobacterium_moorei'
	'Staphylococcus_aureus'
	'Streptococcus_anginosus_group'
	'Streptococcus_gordonii'
	'Streptococcus_infantarius'
	'Streptococcus_lutetiensis'
	'Streptococcus_mitis'
	'Streptococcus_oralis'
	'Streptococcus_parasanguinis'
	'Streptococcus_sanguinis'
	'Streptococcus_sp_HPH0090'
	'Streptococcus_thermophilus'
	'Streptococcus_vestibularis'
	'Turicibacter_sanguinis'
	'Tyzzerella_nexilis'
	'Veillonella_atypica'
	'Veillonella_dispar'
	'Veillonella_infantium'
	'Veillonella_parvula'
	'Veillonella_rogosae'
	'Veillonella_sp_T11011_6'
	'Veillonella_tobetsuensis'
	'Weissella_cibaria'
	'Weissella_confusa'

## Sheet: S9
Supplementary Table S8: Evaluation performances on the cross-cohort measured by Pearson correlation
	RESONANCE cohort trained model → URC Cohort data	URC Cohort trained model → RESONANCE Cohort data
LR	0.074	0.121
AE	0.285	0.479
CNN-AE	0.281	0.417
MicroPredict	0.514	0.499

## Sheet: S10
Supplementary Table S9: Evaluation performances on the cross-cohort measured by RMSE
	RESONANCE cohort trained model → URC Cohort data	URC Cohort trained model → RESONANCE Cohort data
LR	1.29	1.492
AE	1.077	2.6
CNN-AE	1.198	2.549
MicroPredict	1.53	2.371
